# Supplementary material for: Accumulation of tissue-resident natural killer cells, innate lymphoid cells, and CD8+ T cells towards the center of human lung tumors
Source: Oncoimmunology. 2023 Jul 11;12(1):2233402. doi: 10.1080/2162402X.2023.2233402 (PMC10337494; doi:10.1080/2162402X.2023.2233402)
Supplement: Supplemental Material [file KONI_A_2233402_SM1221.zip]

Archive with 2 entries (2 files):
- Supplementary Table 1.pdf
- Figure S1, S2 and S3.docx
